# Supplementary material for: The Ambiguous Correlation of Blautia with Obesity: A Systematic Review
Source: Microorganisms. 2024 Aug 26;12(9):1768. doi: 10.3390/microorganisms12091768 (PMC11433710; doi:10.3390/microorganisms12091768)
Supplement: Supplementary file 1 [file microorganisms-12-01768-s001.zip]

Archive with 1 entries (1 files):
- microorganisms-3157637-supplementary.pdf
